# Supplementary material for: Patterns of Fasciola hepatica infection in Danish dairy cattle: implications for on-farm control of the parasite based on different diagnostic methods
Source: Parasit Vectors. 2018 Dec 29;11:674. doi: 10.1186/s13071-018-3248-z (PMC6310998; doi:10.1186/s13071-018-3248-z)
Supplement: Supplementary file 4 — Table S1. Summary of snails collected in 2017 that were analysed by PCR for snail species and F. hepatica infection status. (XLSX 11 kb) [file 13071_2018_3248_MOESM4_ESM.xlsx]

## Sheet: Sheet1
Additional file 4. Table (Word file). Summary of snails collected in 2017 that were analysed by PCR for snail species and F. hepatica infection status
Farm	Collection site number	Collection date	Description of habitats	Numbers	G. truncatula positive	F. hepatica positive
					(accession no.)	(accession no.)
C1	1 (Fig.2 C1-C)	2017-10-03	Riparian area (ditch)	44	44	0
C1	2 (Fig.2 C1-C)	2017-10-03	Dense rush	20	20	1 (MH561925)
C1	3 (Fig.2 C1-C)	2017-10-03	Riparian area (ditch)	48	48	0
C1	4 (Fig.2 C1-C)	2017-10-03	Riparian area (heavily trampled areas near water stream)	4	3	0
C1	5 (Fig.2 C1-C)	2017-10-03	A water puddle created due to heavy trampling	6#	5 (MH561918)	0
C1	6 (Fig.2 C1-C)	2017-10-03	Water trough	126	126 (MH561921)	1 (MH561926)
O1	2 (Fig.2 O1-B)	2017-10-23	Sparse rush	10	10 (MH561919)	1 (MH561924)
O1	5 (Fig.2 O1-A)	2017-10-23	A water puddle created due to heavy trampling	1	1	0
O2	2 (Fig.2 O2-A)	2017-10-23	Riparian area (ditch)	6	6 (MH561920)	0
O2	3 (Fig.2 O2-A)	2017-10-23	Water trough	33*	0	0
# One Succinea putris (GenBank acc. no. MH561922) was also identified
* These snails were identified as Radix balthica (GenBank acc. no. MH561923)
